# Supplementary material for: Combined target site (kdr) mutations play a primary role in highly pyrethroid resistant phenotypes of Aedes aegypti from Saudi Arabia
Source: Parasit Vectors. 2017 Mar 27;10:161. doi: 10.1186/s13071-017-2096-6 (PMC5368989; doi:10.1186/s13071-017-2096-6)
Supplement: Supplementary file 3 — Genotypes of females surviving long (4 or 6 h) exposure or killed by short (1 h exposure). (XLSX 14 kb) [file 13071_2017_2096_MOESM3_ESM.xlsx]

## Sheet: genotypes
Table S4. Genotypes of females surviving long (4 or 6h) exposure or killed by short (1h exposure)
strain	individual	989 (mutant=C)	1016 (mutant = G)	1534 mutant =G)	genotype #	alive or dead	triple mutant present?
Jeddah	J01g1d1	C C	G G	T G	7	dead	Yes
Jeddah	J02g1d1	T T	T T	G G	2	dead
Jeddah	J03g1d1	T T	T T	G G	2	dead
Jeddah	J04g1d1	T T	T T	G G	2	dead
Jeddah	J05g1d1	T T	T T	G G	2	dead
Jeddah	J06g1d1	C C	G G	T G	7	dead	Yes
Jeddah	J07g1d1	C C	G G	T T	1	dead
Jeddah	J08g1d1	C C	G G	T T	1	dead
Jeddah	J09g1d1	T T	T T	G G	2	dead
Jeddah	J10g1d1	T T	T T	G G	2	dead
Jeddah	J11g1d1	T T	T T	G G	2	dead
Jeddah	J12g1d1	T T	T T	T G	3	dead
Jeddah	J13g1d1	T C	T G	G G	6	dead	Yes
Jeddah	J14g1d1	T T	T T	T G	3	dead
Jeddah	J15g1d1	T C	T G	G G	6	dead	Yes
Jeddah	J16g1d1	T T	T T	T G	3	dead
Jeddah	J17g1d1	T T	T T	G G	2	dead
Jeddah	J18g1d1	T T	T T	G G	2	dead
Jeddah	J19g1d1	T T	T T	G G	2	dead
Jeddah	J20g1d1	T T	T T	G G	2	dead
Jeddah	J21g1d1	T C	T G	T G	5	dead
Jeddah	J22g1d1	T C	T G	G G	6	dead	Yes
Jeddah	J23g1d1	T T	T T	T G	3	dead
Jeddah	J24g1d1	T C	T G	T G	5	dead
Jeddah	J25g1d1	T T	T T	G G	2	dead
Jeddah	J26g1d1	C C	G G	T T	1	dead
Jeddah	J27g1d1	T T	T T	G G	2	dead
Jeddah	J28g1d1	T C	T G	T G	5	dead
Jeddah	J29g1d1	T C	T G	T T	4	dead
Jeddah	J30g1d1	T T	T T	G G	2	dead
Jeddah	J31g1d1	T T	T T	G G	2	dead
Jeddah	J32g1d1	T T	T T	G G	2	dead
Makkah	M01g1d1	T C	T G	T G	5	dead
Makkah	M02g1d1	T T	T T	G G	2	dead
Makkah	M03g1d1	T T	T T	G G	2	dead
Makkah	M04g1d1	T C	T G	T G	5	dead
Makkah	M05g1d1	T C	T G	T G	5	dead
Makkah	M06g1d1	T C	T G	T T	4	dead
Makkah	M07g1d1	T C	T G	G G	6	dead	Yes
Makkah	M08g1d1	T T	T T	G G	2	dead
Makkah	M09g1d1	T T	T T	G G	2	dead
Makkah	M10g1d1	T T	T T	G G	2	dead
Makkah	M11g1d1	T T	T T	G G	2	dead
Makkah	M12g1d1	T T	T T	G G	2	dead
Makkah	M13g1d1	T T	T T	G G	2	dead
Makkah	M14g1d1	T T	T T	G G	2	dead
Makkah	M01g1A6	C C	G G	T T	1	alive
Makkah	M02g1A6	C C	G G	T T	1	alive
Makkah	M03g1A6	T C	T G	T G	5	alive
Makkah	M04g1A6	C C	G G	T T	1	alive
Makkah	M05g1A6	C C	G G	T T	1	alive
Makkah	M06g1A6	C C	G G	T T	1	alive
Makkah	M07g1A6	T C	T G	T G	5	alive
Makkah	M08g1A6	C C	G G	T T	1	alive
Makkah	M09g1A6	C C	G G	T T	1	alive
Makkah	M14g1A4	T C	T G	T G	5	alive
Makkah	M15g1A4	T C	T G	T G	5	alive
Makkah	M16g1A4	C C	G G	T T	1	alive
Makkah	M17g1A4	T C	T G	T G	5	alive
Makkah	M18g1A4	C C	G G	T T	1	alive
Makkah	M19g1A4	C C	G G	T T	1	alive
Makkah	M20g1A4	C C	G G	T T	1	alive
Makkah	M21g1A4	C C	G G	T T	1	alive
Jeddah	J01g1A6	T C	T G	T G	5	alive
Jeddah	J02g1A6	T C	T G	T G	5	alive
Jeddah	J03g1A6	T C	T G	T G	5	alive
Jeddah	J04g1A6	T T	T T	G G	2	alive
Jeddah	J05g1A4	C C	G G	T T	1	alive
Jeddah	J06g1A4	T C	T G	T G	5	alive
Jeddah	J08g1A4	T T	T T	G G	2	alive
Jeddah	J09g1A4	T C	T G	T G	5	alive
Jeddah	J10g1A4	T C	T G	T T	4	alive
Jeddah	J11g1A4	C C	G G	T T	1	alive
Jeddah	J12g1A4	C C	G G	T T	1	alive
Jeddah	J13g1A4	C C	G G	T T	1	alive
Jeddah	J14g1A4	T C	T G	T G	5	alive
Jeddah	J15g1A4	T C	T G	T G	5	alive
Jeddah	J16g1A4	C C	G G	T T	1	alive
Jeddah	J17g1A4	T C	T G	T G	5	alive
Jeddah	J18g1A4	T C	T G	T G	5	alive
Jeddah	J19g1A4	C C	G G	T T	1	alive
Jeddah	J20g1A4	C C	G G	T T	1	alive
